# Supplementary material for: African Mountain Thistles: Three New Genera in the Carduus-Cirsium Group
Source: Plants (Basel). 2023 Aug 28;12(17):3083. doi: 10.3390/plants12173083 (PMC10489743; doi:10.3390/plants12173083)
Supplement: Supplementary file 1 [file plants-12-03083-s001.zip]

Archive with 3 entries (3 files):
- Supplementary/Supplementary material.pdf
- Supplementary/Table_S1.xlsx
- Supplementary/Table_S2.xlsx
